# Supplementary material for: Folate intake and colorectal cancer risk according to genetic subtypes defined by targeted tumor sequencing
Source: Am J Clin Nutr. 2024 Jul 16;120(3):664–73. doi: 10.1016/j.ajcnut.2024.07.012 (PMC11393398; doi:10.1016/j.ajcnut.2024.07.012)
Supplement: multimedia component 2 [file mmc2.xlsx]

## Sheet: Contents
Aglago et al.
Title:	Folate intake and colorectal cancer risk according to genetic subtypes defined by targeted tumor sequencing
Contents
Supplementary Table 1: Individual studies included in our analysis
Supplementary Table 2: Associations between dietary folate and colorectal cancer risk according to mutations in specific genes in hypermutated tumors
Supplementary Table 3: Associations between supplemental folic acid and colorectal cancer risk according to mutations in specific genes in hypermutated tumors
Supplementary Table 4: Associations between total folate and colorectal cancer risk according to mutations in specific genes in hypermutated tumors
Supplementary Table 5: Associations between dietary folate and colorectal cancer risk according to mutations in specific genes in non-hypermutated tumors
Supplementary Table 6: Associations between supplemental folic acid and colorectal cancer risk according to mutations in specific genes in non-hypermutated tumors
Supplementary Table 7: Associations between total folate and colorectal cancer risk according to mutations in specific genes in non-hypermutated tumors
Supplementary Table 8: Associations between folate variables and colorectal cancer risk according to mutation burden of the tumors

## Sheet: Table S1
Supplementary Table 1: Individual studies included in our analysis
Study Acronym	Study Name	Study Design	Country	N Cases	N Controls	Reference (PMID)
AFCCR	Colon Cancer Family Registry (Australia)	case-control	Australia	265	448	Newcomb et al. 2007 (17982118)
OFCCR	Colon Cancer Family Registry (Ontario)	case-control	Canada	568	1108	Newcomb et al. 2007 (17982118)
SCCFR	Colon Cancer Family Registry (Seattle)	case-control	USA	410	605	Newcomb et al. 2007 (17982118)
CPSII	American Cancer Society Cancer Prevention Study II nested case-control study	cohort	USA	471	669	Calle et al. 2002 (12015775)
CRCGEN	Colorectal Cancer Genetics & Genomics, Spanish study	case-control	Spain	384	886	Obón-Santacana et al. 2021 (34743725)
DACHS	Darmkrebs: Chancen der Verhütung durch Screening	case-control	Germany	235	1358	Frank et al. 2011 (21047993)
EPIC	European Prospective Investigation into Cancer and Nutrition	cohort	Europe	156	285	Riboli et al. 2002 (12639222)
HCCS	Hispanic Colorectal Cancer Study	case series	USA	81	0	Ricker et al. 2017 (28640387)
HPFS	Health Professionals Follow-Up Study	cohort	USA	221	498	Hu and Willett, 2001 (11458281)
IWHS	Iowa Women’s Health Study	cohort	USA	378	1587	Nelson et al. 1993 (8224804)
MCCS	Melbourne Collaborative Cohort Study	cohort	Australia	302	546	Milne et al. 2017 (28641380)
NHS	Nurses’ Health Study	cohort	USA	408	1138	Hu and Willett, 2001 (11458281)
NHSII	Nurses’ Health Study	cohort	USA	42	101	Hu and Willett, 2001 (11458281)
PLCO	Prostate, Lung, Colorectal, and Ovarian Cancer Screening Trial	cohort	USA	110	575	Gohagan et al. 2000 (11189683)
WHI	Women’s Health Initiative Study	cohort	USA	308	1963	Matthews et al. 1997 (9104085)

## Sheet: Table S2
Supplementary Table 2: Associations between dietary folate and colorectal cancer risk according to mutations in specific genes in hypermutated tumors
Set	Variable	Outcome	Mutated cases vs. Controls					Non-mutated cases vs. Controls					P for heterogeneity*	BH corrected P-value†
			Cases	Controls	OR (95%CI)	P-value		Cases	Controls	OR (95%CI)	P-value
hypermutated	dietary folate	ZNF521	96	9388	1.38 (1.02 - 1.87)	0.0390609		534	9388	0.95 (0.83 -1.09)	0.443862		0.0018712	0.318
hypermutated	dietary folate	TET2	126	9388	0.72 (0.54 - 0.96)	0.0254631		504	9388	1.08 (0.94 -1.24)	0.270433		0.0188951	0.716
hypermutated	dietary folate	CHD1	73	9388	1.48 (1.07 - 2.06)	0.0189088		283	9388	0.92 (0.77 -1.11)	0.3969		0.0371621	0.876
hypermutated	dietary folate	BCL9L	198	9388	0.93 (0.75 - 1.16)	0.51538		432	9388	1.05 (0.90 -1.22)	0.57073		0.0559738	0.876
hypermutated	dietary folate	ASXL1	106	9388	0.79 (0.58 - 1.07)	0.124586		524	9388	1.05 (0.92 -1.21)	0.485656		0.0624238	0.876
hypermutated	dietary folate	SOX9	175	9388	0.8 (0.64 - 1.01)	0.0648089		455	9388	1.1 (0.95 -1.27)	0.217639		0.0740086	0.876
hypermutated	dietary folate	BCL9	134	9388	1.25 (0.95 - 1.66)	0.111204		496	9388	0.95 (0.83 -1.10)	0.500361		0.0845803	0.876
hypermutated	dietary folate	ATM	168	9388	1.01 (0.79 - 1.29)	0.930402		462	9388	1.00 (0.87 -1.16)	0.992783		0.0894986	0.876
hypermutated	dietary folate	MTUS2	105	9388	0.75 (0.55 - 1.02)	0.0699799		525	9388	1.06 (0.92 -1.22)	0.41803		0.0896757	0.876
hypermutated	dietary folate	POLE	165	9388	1.13 (0.89 - 1.45)	0.325384		465	9388	0.96 (0.83 -1.11)	0.560621		0.0969771	0.876
hypermutated	dietary folate	TP53BP1	59	9388	0.87 (0.58 - 1.31)	0.503833		297	9388	1.05 (0.88 -1.26)	0.562403		0.104666	0.876
hypermutated	dietary folate	RNF43_NM_001305544_truncating	375	9388	0.84 (0.71 - 0.99)	0.0335164		255	9388	1.30 (1.07 -1.57)	0.007781		0.108819	0.876
hypermutated	dietary folate	SALL4	148	9388	0.83 (0.64 - 1.08)	0.15937		482	9388	1.06 (0.92 -1.22)	0.424764		0.120328	0.876
hypermutated	dietary folate	ARID1A	266	9388	1.06 (0.88 - 1.29)	0.527975		364	9388	0.97 (0.82 -1.14)	0.670171		0.122779	0.876
hypermutated	dietary folate	ZDHHC8	95	9388	0.77 (0.56 - 1.07)	0.118064		261	9388	1.13 (0.93 -1.36)	0.216325		0.123862	0.876
hypermutated	dietary folate	BRAF_NM_004333_V600.EM.TS.combined	324	9388	0.98 (0.82 - 1.16)	0.799729		306	9388	1.01 (0.84 -1.21)	0.899405		0.146299	0.889
hypermutated	dietary folate	BRAF_NM_004333_V600	299	9388	0.98 (0.82 - 1.17)	0.793526		331	9388	1.02 (0.86 -1.22)	0.812468		0.152404	0.889
hypermutated	dietary folate	ATG2A	139	9388	0.82 (0.63 - 1.07)	0.143799		491	9388	1.06 (0.92 -1.22)	0.413874		0.159065	0.889
hypermutated	dietary folate	AXIN2	167	9388	0.81 (0.64 - 1.03)	0.0818681		463	9388	1.08 (0.94 -1.26)	0.285082		0.159632	0.889
hypermutated	dietary folate	MXRA5	182	9388	1.10 (0.88 - 1.38)	0.408135		448	9388	0.97 (0.83 -1.12)	0.659832		0.168922	0.889
hypermutated	dietary folate	TRPS1	81	9388	1.28 (0.92 - 1.77)	0.141959		275	9388	0.96 (0.80 -1.16)	0.674413		0.184709	0.889
hypermutated	dietary folate	ZNRF3	235	9388	0.89 (0.73 - 1.09)	0.272608		395	9388	1.08 (0.92 -1.26)	0.369244		0.191531	0.889
hypermutated	dietary folate	FBXW7	201	9388	0.90 (0.73 - 1.12)	0.361763		429	9388	1.06 (0.91 -1.23)	0.476932		0.196356	0.889
hypermutated	dietary folate	ARID1B	135	9388	0.97 (0.74 - 1.27)	0.817923		495	9388	1.01 (0.88 -1.17)	0.84489		0.202635	0.889
hypermutated	dietary folate	POLQ	71	9388	0.90 (0.63 - 1.29)	0.5702		285	9388	1.06 (0.88 -1.27)	0.532478		0.218315	0.889
hypermutated	dietary folate	TNRC6B	135	9388	0.98 (0.75 - 1.27)	0.853283		495	9388	1.01 (0.88 -1.17)	0.869982		0.231258	0.893
hypermutated	dietary folate	MAP3K21	37	9388	0.74 (0.43 - 1.27)	0.26792		237	9388	1.07 (0.86 -1.33)	0.551933		0.233002	0.893
hypermutated	dietary folate	SYNE1	368	9388	1.05 (0.89 - 1.24)	0.530302		262	9388	0.94 (0.78 -1.14)	0.521114		0.246568	0.893
hypermutated	dietary folate	SETD2	137	9388	1.18 (0.90 - 1.55)	0.239617		493	9388	0.96 (0.84 -1.11)	0.606588		0.282752	0.947
hypermutated	dietary folate	B2M	169	9388	1.11 (0.88 - 1.41)	0.371768		461	9388	0.97 (0.84 -1.12)	0.679004		0.293144	0.948
hypermutated	dietary folate	ACVR2A	92	9388	0.97 (0.68 - 1.38)	0.862927		538	9388	1.01 (0.88 -1.15)	0.92439		0.301219	0.948
hypermutated	dietary folate	NRG1	149	9388	1.07 (0.83 - 1.37)	0.618513		481	9388	0.99 (0.85 -1.14)	0.846792		0.316676	0.956
hypermutated	dietary folate	CHD4	145	9388	0.96 (0.74 - 1.24)	0.738255		485	9388	1.02 (0.88 -1.18)	0.798984		0.334458	0.956
hypermutated	dietary folate	FBLN2	117	9388	1.17 (0.88 - 1.57)	0.280824		513	9388	0.97 (0.84 -1.12)	0.676328		0.34616	0.956
hypermutated	dietary folate	CUX1	188	9388	1.16 (0.93 - 1.45)	0.180298		442	9388	0.94 (0.81-1.10)	0.433012		0.35632	0.956
hypermutated	dietary folate	PIK3CA_NM_006218_nonsynonymous_SNV	204	9388	0.89 (0.72 - 1.12)	0.325914		426	9388	1.06 (0.91 -1.23)	0.480634		0.357251	0.956
hypermutated	dietary folate	UTP20	117	9388	0.81 (0.60 - 1.08)	0.153749		513	9388	1.05 (0.92 -1.21)	0.473399		0.357409	0.956
hypermutated	dietary folate	KMT2D	339	9388	0.93 (0.78 - 1.10)	0.396522		291	9388	1.09 (0.92 -1.31)	0.327503		0.376037	0.956
hypermutated	dietary folate	TET3	147	9388	1.02 (0.79 - 1.32)	0.876711		483	9388	1.00 (0.87 -1.15)	0.996723		0.392061	0.956
hypermutated	dietary folate	RGS12	128	9388	1.06 (0.81 - 1.40)	0.662133		502	9388	0.99 (0.86 -1.14)	0.905529		0.396042	0.956
hypermutated	dietary folate	TAF1L	144	9388	1.12 (0.86 - 1.46)	0.402162		486	9388	0.97 (0.85 -1.12)	0.718888		0.399232	0.956
hypermutated	dietary folate	FHOD3	122	9388	1.06 (0.80 - 1.40)	0.703373		234	9388	1.01 (0.83 -1.23)	0.951354		0.399346	0.956
hypermutated	dietary folate	CASP8	161	9388	1.05 (0.82 - 1.35)	0.682733		469	9388	0.99 (0.85 -1.14)	0.856034		0.420119	0.974
hypermutated	dietary folate	AMER1	104	9388	1.11 (0.83 - 1.49)	0.490281		526	9388	0.98 (0.86 -1.13)	0.816356		0.420658	0.974
hypermutated	dietary folate	KIF1A	168	9388	1.04 (0.82 - 1.32)	0.759145		462	9388	0.99 (0.86 -1.15)	0.930536		0.444191	0.974
hypermutated	dietary folate	DPYD	113	9388	0.87 (0.64 - 1.17)	0.353917		517	9388	1.03 (0.90 -1.19)	0.63348		0.460448	0.981
hypermutated	dietary folate	ZFHX3	249	9388	0.99 (0.81 - 1.20)	0.899021		381	9388	1.02 (0.87 -1.19)	0.843452		0.480035	0.986
hypermutated	dietary folate	KRAS_NM_033360_Oncogenic_known	86	9388	1.18 (0.83 - 1.68)	0.368792		544	9388	0.98 (0.85 -1.12)	0.733029		0.493515	0.986
hypermutated	dietary folate	MAST2	116	9388	0.93 (0.70 - 1.23)	0.59839		514	9388	1.03 (0.89 -1.18)	0.723685		0.502993	0.986
hypermutated	dietary folate	POLD1	177	9388	1.10 (0.87 - 1.38)	0.439168		453	9388	0.97 (0.84 -1.13)	0.699941		0.51785	0.986
hypermutated	dietary folate	DYNC1H1	236	9388	0.96 (0.78 - 1.17)	0.663666		394	9388	1.03 (0.88 -1.21)	0.703685		0.519864	0.986
hypermutated	dietary folate	DCC	127	9388	0.86 (0.65 - 1.13)	0.272334		503	9388	1.05 (0.91-1.20)	0.539139		0.539304	0.995
hypermutated	dietary folate	TCHH	151	9388	0.86 (0.66 - 1.11)	0.234053		479	9388	1.05 (0.91 -1.22)	0.475872		0.545672	0.995
hypermutated	dietary folate	TCERG1	72	9388	1.03 (0.72 - 1.48)	0.853947		284	9388	1.02 (0.85 -1.23)	0.816036		0.565356	0.995
hypermutated	dietary folate	ALK	136	9388	0.92 (0.70 - 1.20)	0.524058		494	9388	1.03 (0.89 -1.18)	0.703159		0.572967	0.995
hypermutated	dietary folate	ERBB2	90	9388	1.27 (0.92 - 1.75)	0.148055		540	9388	0.97 (0.84 -1.11)	0.633497		0.57692	0.995
hypermutated	dietary folate	KMT2B	307	9388	1.01 (0.85 - 1.21)	0.903878		323	9388	1.00 (0.84 -1.19)	0.984807		0.590028	0.995
hypermutated	dietary folate	SMAD4	73	9388	0.94 (0.65 - 1.37)	0.752433		557	9388	1.01 (0.89 -1.16)	0.868578		0.591111	0.995
hypermutated	dietary folate	HCN1	129	9388	1.06 (0.81 - 1.38)	0.695824		501	9388	0.99 (0.86 -1.14)	0.912073		0.594216	0.995
hypermutated	dietary folate	DCHS1	247	9388	1.01 (0.83 - 1.23)	0.907706		383	9388	1.00 (0.86 -1.18)	0.970441		0.618077	0.995
hypermutated	dietary folate	TP53_NM_000546_non_silent	186	9388	0.93 (0.75 - 1.16)	0.529586		444	9388	1.04 (0.89 -1.21)	0.618992		0.628146	0.995
hypermutated	dietary folate	SCN5A	147	9388	0.94 (0.73 - 1.22)	0.646536		483	9388	1.03 (0.89 -1.18)	0.738718		0.640165	0.995
hypermutated	dietary folate	GNAS	172	9388	0.99 (0.78 - 1.25)	0.915268		458	9388	1.01 (0.87 -1.17)	0.885592		0.647414	0.995
hypermutated	dietary folate	EP400	199	9388	0.97 (0.78 - 1.22)	0.816005		431	9388	1.02 (0.88 -1.18)	0.826054		0.705143	0.995
hypermutated	dietary folate	ZBTB20	101	9388	0.89 (0.65 - 1.22)	0.466252		255	9388	1.08 (0.89 -1.31)	0.4273		0.708969	0.995
hypermutated	dietary folate	PCDH10	228	9388	0.87 (0.71 - 1.07)	0.198579		402	9388	1.09 (0.93 -1.27)	0.271947		0.718175	0.995
hypermutated	dietary folate	BIRC6	184	9388	1.15 (0.91 - 1.45)	0.23066		446	9388	0.96 (0.82 -1.11)	0.537695		0.718398	0.995
hypermutated	dietary folate	LIMCH1	141	9388	1.02 (0.78 - 1.34)	0.888409		489	9388	1.00 (0.87 -1.15)	0.968808		0.719719	0.995
hypermutated	dietary folate	APC_NM_000038_truncated_first1600AA	160	9388	1.25 (0.96 - 1.61)	0.0924682		470	9388	0.93 (0.80 -1.07)	0.285311		0.725032	0.995
hypermutated	dietary folate	BCOR	156	9388	0.97 (0.76 - 1.24)	0.794573		474	9388	1.02 (0.88 -1.17)	0.824869		0.744244	0.995
hypermutated	dietary folate	TCF7L2	83	9388	0.89 (0.63 - 1.26)	0.504485		547	9388	1.02 (0.89 -1.17)	0.763626		0.755644	0.995
hypermutated	dietary folate	MECOM	106	9388	0.95 (0.71 - 1.28)	0.747032		250	9388	1.06 (0.87 -1.28)	0.571157		0.758761	0.995
hypermutated	dietary folate	CSMD1	199	9388	1.03 (0.83 - 1.27)	0.807383		157	9388	1.03 (0.80 -1.31)	0.843759		0.76581	0.995
hypermutated	dietary folate	SMARCA4	179	9388	0.96 (0.76 - 1.21)	0.702581		451	9388	1.02 (0.88 -1.19)	0.766784		0.778472	0.995
hypermutated	dietary folate	MYH9	154	9388	1.03 (0.8 - 1.32)	0.846977		476	9388	1.00 (0.87 -1.16)	0.989306		0.79467	0.995
hypermutated	dietary folate	DAPK1	130	9388	1.15 (0.87 - 1.53)	0.319624		500	9388	0.97 (0.84 -1.12)	0.660665		0.802714	0.995
hypermutated	dietary folate	PLEKHA6	121	9388	1.07 (0.82 - -1.4)	0.633286		235	9388	1.01 (0.82 -1.23)	0.963959		0.831654	0.995
hypermutated	dietary folate	PCDHA3	115	9388	1.01 (0.75 - 1.36)	0.954299		515	9388	1.01 (0.88 -1.16)	0.939969		0.842391	0.995
hypermutated	dietary folate	USP9X	129	9388	0.90 (0.69 - 1.18)	0.462472		501	9388	1.03 (0.90 -1.19)	0.670514		0.871263	0.995
hypermutated	dietary folate	DOCK3	95	9388	1.03 (0.76 - 1.40)	0.854163		261	9388	1.02 (0.85 -1.24)	0.807182		0.873371	0.995
hypermutated	dietary folate	DISP3	68	9388	0.96 (0.64 - 1.43)	0.837654		206	9388	1.04 (0.82 -1.31)	0.752702		0.893565	0.995
hypermutated	dietary folate	RYR1	314	9388	0.96 (0.80 - 1.15)	0.643594		316	9388	1.05 (0.88 -1.24)	0.605345		0.904455	0.995
hypermutated	dietary folate	TET1	115	9388	1.04 (0.78 - 1.39)	0.800565		515	9388	0.99 (0.86 -1.14)	0.912337		0.908312	0.995
hypermutated	dietary folate	BMPR2	324	9388	0.96 (0.81 - 1.14)	0.635528		306	9388	1.06 (0.88 -1.26)	0.553622		0.915088	0.995
hypermutated	dietary folate	KRAS_NM_033360_Oncogenic_known.EM.TS.combined	88	9388	1.21 (0.86 - 1.72)	0.27981		542	9388	0.97 (0.85 -1.11)	0.685555		0.917094	0.995
hypermutated	dietary folate	MUC4	162	9388	0.96 (0.76 - 1.22)	0.759546		468	9388	1.02 (0.88 -1.18)	0.803798		0.921173	0.995
hypermutated	dietary folate	PTEN_NM_000314_non_silent	105	9388	1.28 (0.95 - 1.72)	0.109548		525	9388	0.96 (0.84 --1.1)	0.545859		0.934627	0.997
hypermutated	dietary folate	TGFBR2	121	9388	1.01 (0.77 - 1.34)	0.932798		509	9388	1.00 (0.87 -1.15)	0.968515		0.936833	0.997
hypermutated	dietary folate	EP300	159	9388	1.03 (0.8 - 1.32)	0.837301		471	9388	1.00 (0.87 -1.16)	0.999412		0.937123	0.997
hypermutated	dietary folate	ZFP36L2	109	9388	0.86 (0.65 - 1.16)	0.320843		521	9388	1.04 (0.91 -1.19)	0.58818		0.939315	0.997
hypermutated	dietary folate	MTOR	80	9388	1.09 (0.79 - 1.52)	0.592674		276	9388	1.01 (0.84 -1.22)	0.930452		0.967714	0.999
hypermutated	dietary folate	ERBB3	97	9388	1.21 (0.88 - 1.66)	0.252311		533	9388	0.97 (0.85 -1.11)	0.664838		0.97925	0.999
hypermutated	dietary folate	KMT2C	194	9388	1.07 (0.85 - 1.33)	0.583781		436	9388	0.98 (0.84 -1.14)	0.792135		0.986383	0.999
hypermutated	dietary folate	FAT1	232	9388	1.02 (0.83 - 1.26)	0.828636		398	9388	0.99 (0.85 -1.16)	0.905011		0.994006	0.999
*P for heterogeneity was determined in case only analysis comparing mutated cases to non-mutated cases. The results are sorted from lowest to highest P-value. Bold is nominally significant (P<0.05)
†Benjamini-Hochberg correction applied to P for heterogeneity (Q-value)

## Sheet: Table S3
Supplementary Table 3: Associations between supplemental folic acid and colorectal cancer risk according to mutations in specific genes in hypermutated tumors
Set	Variable	Outcome	Mutated cases vs. Controls					Non-mutated cases vs. Controls				P for heterogeneity*	BH corrected P-value†
			Cases	Controls	OR (95%CI)	P-value		Cases	Controls	OR (95%CI)	P-value
hypermutated	supplemental folic acid	DOCK3	77	8970	1.88 (1.09 - 3.25)	0.0229535		203	8970	0.63 (0.45 - 0.88)	0.0074626	0.0039426	0.398
hypermutated	supplemental folic acid	B2M	166	8970	1.20 (0.86 - 1.68)	0.283908		475	8970	0.67 (0.55 - 0.82)	<0.001	0.0204558	0.716
hypermutated	supplemental folic acid	POLD1	169	8970	0.59 (0.42 - 0.82)	0.0020285		472	8970	0.86 (0.70 - 1.05)	0.127603	0.025997	0.716
hypermutated	supplemental folic acid	FBLN2	120	8970	0.55 (0.37 - 0.83)	0.0041131		521	8970	0.84 (0.69 - 1.01)	0.0690799	0.0273404	0.716
hypermutated	supplemental folic acid	DYNC1H1	232	8970	0.67 (0.50 - 0.89)	0.0062387		409	8970	0.84 (0.68 - 1.04)	0.112583	0.0767489	0.876
hypermutated	supplemental folic acid	MTUS2	103	8970	0.68 (0.44 - 1.04)	0.07699		538	8970	0.80 (0.66 - 0.96)	0.0190668	0.0803009	0.876
hypermutated	supplemental folic acid	ZDHHC8	68	8970	1.12 (0.63 - 1.99)	0.691994		212	8970	0.78 (0.56 - 1.08)	0.137195	0.0852139	0.876
hypermutated	supplemental folic acid	MXRA5	182	8970	0.88 (0.64 - 1.20)	0.412435		459	8970	0.74 (0.60 - 0.91)	0.0037856	0.107897	0.876
hypermutated	supplemental folic acid	RYR1	313	8970	0.73 (0.57 - 0.94)	0.0138911		328	8970	0.82 (0.64 - 1.04)	0.0979239	0.116026	0.876
hypermutated	supplemental folic acid	RGS12	129	8970	0.56 (0.38 - 0.83)	0.0038957		512	8970	0.84 (0.69 - 1.02)	0.0712396	0.120067	0.876
hypermutated	supplemental folic acid	BCOR	156	8970	0.68 (0.48 - 0.97)	0.0319325		485	8970	0.81 (0.66 - 0.99)	0.0354297	0.133234	0.889
hypermutated	supplemental folic acid	RNF43_NM_001305544_truncating	362	8970	0.91 (0.73 - 1.15)	0.422423		279	8970	0.62 (0.48 - 0.81)	0.0004244	0.152897	0.889
hypermutated	supplemental folic acid	POLE	161	8970	1.02 (0.73 - 1.43)	0.900319		480	8970	0.71 (0.58 - 0.86)	0.000734	0.154579	0.889
hypermutated	supplemental folic acid	PTEN_NM_000314_non_silent	122	8970	0.91 (0.61 - 1.34)	0.615681		519	8970	0.75 (0.62 - 0.91)	0.0034845	0.169454	0.889
hypermutated	supplemental folic acid	MECOM	84	8970	0.56 (0.33 - 0.95)	0.0308477		196	8970	1.01 (0.72 - 1.41)	0.978258	0.173917	0.889
hypermutated	supplemental folic acid	BCL9	130	8970	0.98 (0.67 - 1.42)	0.905956		511	8970	0.73 (0.60 - 0.89)	0.001646	0.175813	0.889
hypermutated	supplemental folic acid	TP53_NM_000546_non_silent	195	8970	0.63 (0.46 - 0.86)	0.0037067		446	8970	0.85 (0.69 - 1.04)	0.119564	0.197735	0.889
hypermutated	supplemental folic acid	SMAD4	69	8970	0.51 (0.30 - 0.87)	0.0136084		572	8970	0.81 (0.68 - 0.98)	0.0304148	0.201592	0.889
hypermutated	supplemental folic acid	SETD2	137	8970	0.56 (0.39 - 0.82)	0.0024753		504	8970	0.84 (0.69 - 1.03)	0.0927927	0.212149	0.889
hypermutated	supplemental folic acid	ZNF521	96	8970	1.16 (0.74 - 1.82)	0.513223		545	8970	0.73 (0.60 - 0.88)	0.0009203	0.212828	0.889
hypermutated	supplemental folic acid	MAST2	122	8970	0.63 (0.43 - 0.94)	0.0220421		519	8970	0.81 (0.67 - 0.99)	0.0377049	0.235908	0.893
hypermutated	supplemental folic acid	MAP3K21	48	8970	0.66 (0.37 - 1.20)	0.174885		313	8970	0.73 (0.58 - 0.93)	0.0112886	0.239077	0.893
hypermutated	supplemental folic acid	KRAS_NM_033360_Oncogenic_known	86	8970	0.87 (0.55 - 1.40)	0.56762		555	8970	0.76 (0.63 - 0.92)	0.004489	0.243441	0.893
hypermutated	supplemental folic acid	GNAS	175	8970	0.68 (0.49 - 0.94)	0.0208497		466	8970	0.82 (0.66 - 1.00)	0.0487688	0.255302	0.899
hypermutated	supplemental folic acid	BMPR2	322	8970	0.74 (0.58 - 0.95)	0.0172462		319	8970	0.81 (0.63 - 1.03)	0.0857674	0.25655	0.899
hypermutated	supplemental folic acid	ATM	166	8970	0.79 (0.57 - 1.11)	0.180178		475	8970	0.77 (0.63 - 0.94)	0.0108748	0.272106	0.93
hypermutated	supplemental folic acid	EP400	200	8970	0.74 (0.54 - 1.01)	0.054401		441	8970	0.79 (0.64 - 0.98)	0.0289772	0.276152	0.934
hypermutated	supplemental folic acid	CASP8	140	8970	0.63 (0.44 - 0.91)	0.0145499		501	8970	0.82 (0.67 - 1.00)	0.0458323	0.292809	0.948
hypermutated	supplemental folic acid	KRAS_NM_033360_Oncogenic_known.EM.TS.combined	88	8970	0.89 (0.56 - 1.42)	0.637542		553	8970	0.76 (0.63 - 0.92)	0.0039326	0.303831	0.948
hypermutated	supplemental folic acid	CSMD1	158	8970	0.81 (0.55 - 1.18)	0.264031		122	8970	0.92 (0.60 - 1.41)	0.693228	0.325084	0.956
hypermutated	supplemental folic acid	TAF1L	153	8970	1.01 (0.72 - 1.43)	0.943786		488	8970	0.71 (0.58 - 0.87)	0.0009135	0.335778	0.956
hypermutated	supplemental folic acid	SALL4	147	8970	0.73 (0.51 - 1.04)	0.0775719		494	8970	0.79 (0.65 - 0.97)	0.0208409	0.35438	0.956
hypermutated	supplemental folic acid	NRG1	137	8970	0.81 (0.56 - 1.17)	0.254419		504	8970	0.77 (0.63 - 0.94)	0.0089416	0.361857	0.956
hypermutated	supplemental folic acid	PCDHA3	118	8970	1.00 (0.67 - 1.49)	0.991013		523	8970	0.73 (0.60 - 0.89)	0.0015918	0.370491	0.956
hypermutated	supplemental folic acid	TET1	121	8970	0.96 (0.65 - 1.43)	0.849204		520	8970	0.74 (0.61 - 0.90)	0.0022302	0.376943	0.956
hypermutated	supplemental folic acid	CHD4	149	8970	0.64 (0.44 - 0.91)	0.0138005		492	8970	0.82 (0.68 - 1.00)	0.054014	0.399654	0.956
hypermutated	supplemental folic acid	DCC	138	8970	0.93 (0.65 - 1.35)	0.715711		503	8970	0.74 (0.60 - 0.90)	0.0023592	0.433785	0.974
hypermutated	supplemental folic acid	USP9X	133	8970	0.88 (0.60 - 1.27)	0.481092		508	8970	0.75 (0.62 - 0.91)	0.0042941	0.439196	0.974
hypermutated	supplemental folic acid	UTP20	128	8970	0.64 (0.44 - 0.94)	0.0243175		513	8970	0.81 (0.67 - 0.98)	0.0340334	0.44136	0.974
hypermutated	supplemental folic acid	SYNE1	365	8970	0.69 (0.55 - 0.87)	0.0018786		276	8970	0.90 (0.69 - 1.16)	0.401826	0.45691	0.981
hypermutated	supplemental folic acid	PCDH10	214	8970	0.89 (0.66 - 1.19)	0.434662		427	8970	0.72 (0.58 - 0.89)	0.0027937	0.468925	0.981
hypermutated	supplemental folic acid	TCF7L2	96	8970	0.76 (0.48 - 1.20)	0.235315		545	8970	0.78 (0.64 - 0.94)	0.0092504	0.469929	0.981
hypermutated	supplemental folic acid	BCL9L	203	8970	0.75 (0.55 - 1.02)	0.0628964		438	8970	0.79 (0.64 - 0.97)	0.025444	0.471698	0.981
hypermutated	supplemental folic acid	BIRC6	198	8970	0.98 (0.72 - 1.33)	0.880667		443	8970	0.70 (0.57 - 0.86)	0.0008402	0.496681	0.986
hypermutated	supplemental folic acid	KMT2C	201	8970	0.75 (0.55 - 1.02)	0.0640784		440	8970	0.79 (0.64 - 0.97)	0.0247234	0.519925	0.986
hypermutated	supplemental folic acid	APC_NM_000038_truncated_first1600AA	175	8970	0.85 (0.61 - 1.18)	0.334059		466	8970	0.75 (0.61 - 0.92)	0.0049429	0.521138	0.986
hypermutated	supplemental folic acid	FHOD3	99	8970	0.90 (0.56 - 1.44)	0.659424		181	8970	0.83 (0.58 - 1.18)	0.291492	0.545436	0.995
hypermutated	supplemental folic acid	KIF1A	161	8970	0.97 (0.69 - 1.36)	0.851655		480	8970	0.72 (0.59 - 0.88)	0.0014136	0.54555	0.995
hypermutated	supplemental folic acid	AXIN2	162	8970	0.61 (0.43 - 0.86)	0.0046817		479	8970	0.84 (0.69 - 1.03)	0.0866121	0.565921	0.995
hypermutated	supplemental folic acid	ATG2A	137	8970	0.81 (0.56 - 1.18)	0.266486		504	8970	0.77 (0.63 - 0.94)	0.0084181	0.571865	0.995
hypermutated	supplemental folic acid	DPYD	120	8970	0.74 (0.5 - 1.09)	0.127918		521	8970	0.78 (0.65 - 0.95)	0.013784	0.583889	0.995
hypermutated	supplemental folic acid	TNRC6B	142	8970	0.88 (0.61 - 1.26)	0.472693		499	8970	0.75 (0.62 - 0.92)	0.0044974	0.614665	0.995
hypermutated	supplemental folic acid	ERBB3	104	8970	0.84 (0.56 - 1.27)	0.41126		537	8970	0.76 (0.63 - 0.92)	0.0055208	0.620938	0.995
hypermutated	supplemental folic acid	CUX1	179	8970	0.88 (0.63 - 1.21)	0.430231		462	8970	0.74 (0.60 - 0.91)	0.0041609	0.647464	0.995
hypermutated	supplemental folic acid	MYH9	151	8970	0.70 (0.49 - 1.00)	0.0491043		490	8970	0.8 (0.65 - 0.98)	0.0270182	0.650045	0.995
hypermutated	supplemental folic acid	TGFBR2	131	8970	0.75 (0.52 - 1.10)	0.145058		510	8970	0.78 (0.64 - 0.95)	0.0133962	0.660054	0.995
hypermutated	supplemental folic acid	ZBTB20	82	8970	0.76 (0.45 - 1.26)	0.28275		198	8970	0.90 (0.64 - 1.27)	0.536268	0.661687	0.995
hypermutated	supplemental folic acid	TP53BP1	52	8970	0.78 (0.40 - 1.49)	0.448887		228	8970	0.86 (0.63 - 1.19)	0.365263	0.673008	0.995
hypermutated	supplemental folic acid	DAPK1	138	8970	0.95 (0.65 - 1.37)	0.762133		503	8970	0.74 (0.61 - 0.90)	0.0023498	0.68464	0.995
hypermutated	supplemental folic acid	KMT2D	324	8970	0.79 (0.62 - 1.01)	0.0571623		317	8970	0.76 (0.60 - 0.97)	0.0290189	0.685535	0.995
hypermutated	supplemental folic acid	FAT1	238	8970	0.79 (0.59 - 1.04)	0.0907897		403	8970	0.77 (0.62 - 0.96)	0.0176119	0.689341	0.995
hypermutated	supplemental folic acid	ARID1B	134	8970	0.79 (0.54 - 1.14)	0.204726		507	8970	0.77 (0.64 - 0.94)	0.0099798	0.691401	0.995
hypermutated	supplemental folic acid	ACVR2A	105	8970	0.85 (0.57 - 1.28)	0.432386		536	8970	0.76 (0.63 - 0.92)	0.0051655	0.704884	0.995
hypermutated	supplemental folic acid	ARID1A	267	8970	0.76 (0.58 - 0.99)	0.0436743		374	8970	0.79 (0.63 - 0.99)	0.0364432	0.711023	0.995
hypermutated	supplemental folic acid	ASXL1	112	8970	0.70 (0.47 - 1.06)	0.0923911		529	8970	0.79 (0.65 - 0.96)	0.0178067	0.722222	0.995
hypermutated	supplemental folic acid	SCN5A	153	8970	0.76 (0.54 - 1.08)	0.126407		488	8970	0.78 (0.64 - 0.95)	0.0147854	0.72297	0.995
hypermutated	supplemental folic acid	AMER1	117	8970	0.92 (0.62 - 1.37)	0.675195		524	8970	0.75 (0.62 - 0.91)	0.00313	0.72657	0.995
hypermutated	supplemental folic acid	DCHS1	238	8970	0.81 (0.61 - 1.08)	0.15235		403	8970	0.76 (0.61 - 0.94)	0.01197	0.729402	0.995
hypermutated	supplemental folic acid	MUC4	162	8970	0.73 (0.52 - 1.02)	0.0684698		479	8970	0.79 (0.65 - 0.97)	0.0232443	0.744006	0.995
hypermutated	supplemental folic acid	POLQ	60	8970	0.62 (0.33 - 1.15)	0.129536		220	8970	0.92 (0.66 - 1.27)	0.608671	0.746244	0.995
hypermutated	supplemental folic acid	BRAF_NM_004333_V600	282	8970	0.73 (0.56 - 0.96)	0.0225192		359	8970	0.80 (0.63 - 1.00)	0.0539071	0.746475	0.995
hypermutated	supplemental folic acid	ERBB2	90	8970	0.90 (0.58 - 1.40)	0.625819		551	8970	0.76 (0.63 - 0.91)	0.003954	0.763405	0.995
hypermutated	supplemental folic acid	TCERG1	59	8970	0.72 (0.39 - 1.34)	0.299258		221	8970	0.89 (0.64 - 1.23)	0.480804	0.775504	0.995
hypermutated	supplemental folic acid	HCN1	126	8970	0.80 (0.55 - 1.17)	0.250764		515	8970	0.77 (0.63 - 0.94)	0.0084794	0.77927	0.995
hypermutated	supplemental folic acid	TET3	144	8970	0.85 (0.60 - 1.22)	0.380932		497	8970	0.76 (0.62 - 0.92)	0.0056044	0.799954	0.995
hypermutated	supplemental folic acid	ZNRF3	217	8970	0.79 (0.59 - 1.07)	0.12713		424	8970	0.77 (0.62 - 0.95)	0.0135252	0.830213	0.995
hypermutated	supplemental folic acid	LIMCH1	140	8970	0.93 (0.65 - 1.34)	0.712347		501	8970	0.74 (0.60 - 0.90)	0.0023234	0.834689	0.995
hypermutated	supplemental folic acid	EP300	162	8970	0.71 (0.50 - 0.99)	0.0443866		479	8970	0.80 (0.65 - 0.98)	0.0296145	0.839074	0.995
hypermutated	supplemental folic acid	SOX9	165	8970	0.74 (0.53 - 1.04)	0.0819723		476	8970	0.79 (0.64 - 0.96)	0.0204574	0.852775	0.995
hypermutated	supplemental folic acid	ALK	144	8970	0.76 (0.53 - 1.09)	0.133954		497	8970	0.78 (0.64 - 0.95)	0.0141757	0.862209	0.995
hypermutated	supplemental folic acid	CHD1	68	8970	0.69 (0.39 - 1.23)	0.21366		212	8970	0.90 (0.65 - 1.26)	0.542362	0.864475	0.995
hypermutated	supplemental folic acid	PLEKHA6	86	8970	0.77 (0.47 - 1.27)	0.309104		194	8970	0.89 (0.63 - 1.25)	0.500621	0.874643	0.995
hypermutated	supplemental folic acid	ZFHX3	265	8970	0.73 (0.56 - 0.95)	0.0200065		376	8970	0.81 (0.65 - 1.02)	0.0687445	0.876467	0.995
hypermutated	supplemental folic acid	TCHH	143	8970	0.74 (0.52 - 1.07)	0.105632		498	8970	0.78 (0.64 - 0.96)	0.0157046	0.892899	0.995
hypermutated	supplemental folic acid	SMARCA4	179	8970	0.67 (0.48 - 0.93)	0.0152024		462	8970	0.82 (0.67 - 1.01)	0.0590063	0.894368	0.995
hypermutated	supplemental folic acid	FBXW7	197	8970	0.80 (0.59 - 1.09)	0.153197		444	8970	0.77 (0.62 - 0.94)	0.0120305	0.899077	0.995
hypermutated	supplemental folic acid	DISP3	94	8970	0.80 (0.52 - 1.21)	0.287273		267	8970	0.70 (0.54 - 0.91)	0.0065605	0.923352	0.995
hypermutated	supplemental folic acid	TET2	138	8970	0.79 (0.55 - 1.15)	0.226171		503	8970	0.77 (0.63 - 0.94)	0.0097692	0.949725	0.997
hypermutated	supplemental folic acid	PIK3CA_NM_006218_nonsynonymous_SNV	198	8970	0.86 (0.63 - 1.17)	0.342617		443	8970	0.74 (0.60 - 0.92)	0.0051692	0.951182	0.997
hypermutated	supplemental folic acid	KMT2B	293	8970	0.87 (0.68 - 1.12)	0.286364		348	8970	0.70 (0.56 - 0.89)	0.0034118	0.957827	0.997
hypermutated	supplemental folic acid	ZFP36L2	111	8970	0.66 (0.44 - 1.00)	0.0522147		530	8970	0.80 (0.66 - 0.97)	0.0222138	0.993192	0.999
hypermutated	supplemental folic acid	TRPS1	65	8970	0.84 (0.47 - 1.52)	0.569577		215	8970	0.85 (0.61 - 1.19)	0.342889	0.998554	0.999
hypermutated	supplemental folic acid	MTOR	64	8970	0.81 (0.45 - 1.46)	0.486524		216	8970	0.86 (0.62 - 1.19)	0.350565	0.999099	0.999
hypermutated	supplemental folic acid	BRAF_NM_004333_V600.EM.TS.combined	319	8970	0.69 (0.54 - 0.89)	0.0040739		322	8970	0.86 (0.67 - 1.09)	0.210791	0.999399	0.999
*P for heterogeneity was determined in case only analysis comparing mutated cases to non-mutated cases. The results are sorted from lowest to highest P-value. Bold is nominally significant (P<0.05)
†Benjamini-Hochberg correction applied to P for heterogeneity (Q-value)

## Sheet: Table S4
Supplementary Table 4: Associations between total folate and colorectal cancer risk according to mutations in specific genes in hypermutated tumors
Set	Variable	Outcome	Mutated cases vs. Controls					Non-mutated cases vs. Controls				P for heterogeneity*	BH corrected P-value†
			Cases	Controls	OR (95%CI)	P-value		Cases	Controls	OR (95%CI)	P-value
hypermutated	total folate	ZNF521	110	10263	1.23 (0.93 - 1.64)	0.142844		592	10263	0.82 (0.73 - 0.92)	0.0010202	0.0023619	0.318
hypermutated	total folate	MAP3K21	42	10263	0.45 (0.28 - 0.73)	0.0012334		272	10263	0.85 (0.71 - 1.02)	0.0749054	0.0050905	0.398
hypermutated	total folate	AXIN2	178	10263	0.69 (0.56 - 0.85)	0.0004037		524	10263	0.94 (0.83 - 1.07)	0.348371	0.0081656	0.509
hypermutated	total folate	UTP20	138	10263	0.71 (0.55 - 0.91)	0.0076989		564	10263	0.91 (0.81 - 1.02)	0.11025	0.024549	0.716
hypermutated	total folate	BCOR	178	10263	0.73 (0.58 - 0.9)	0.0034763		524	10263	0.92 (0.82 - 1.04)	0.192436	0.02455	0.716
hypermutated	total folate	RYR1	360	10263	0.81 (0.7 - 0.95)	0.0082989		342	10263	0.92 (0.8 - 1.07)	0.283537	0.0265834	0.716
hypermutated	total folate	MTUS2	118	10263	0.73 (0.56 - 0.95)	0.0205489		584	10263	0.90 (0.80 - 1.01)	0.0733037	0.0603767	0.876
hypermutated	total folate	ARID1A	301	10263	0.97 (0.83 - 1.14)	0.705682		401	10263	0.80 (0.70 - 0.93)	0.0023389	0.0782434	0.876
hypermutated	total folate	FBLN2	127	10263	0.74 (0.57 - 0.96)	0.0222149		575	10263	0.90 (0.80 - 1.01)	0.0723088	0.0834334	0.876
hypermutated	total folate	TP53BP1	70	10263	0.79 (0.55 - 1.12)	0.183822		318	10263	0.97 (0.83 - 1.13)	0.664647	0.0851731	0.876
hypermutated	total folate	DOCK3	106	10263	1.30 (1.00 - 1.70)	0.0546185		282	10263	0.83 (0.70 - 0.98)	0.0316347	0.0854076	0.876
hypermutated	total folate	FBXW7	223	10263	0.83 (0.68 - 1.00)	0.0482502		479	10263	0.89 (0.78 - 1.01)	0.075826	0.0887752	0.876
hypermutated	total folate	CSMD1	216	10263	0.95 (0.79 - 1.14)	0.567645		172	10263	0.93 (0.75 - 1.15)	0.483342	0.0922657	0.876
hypermutated	total folate	TNRC6B	158	10263	0.78 (0.62 - 0.98)	0.0314304		544	10263	0.90 (0.79 - 1.01)	0.0776231	0.0971377	0.876
hypermutated	total folate	BCL9L	222	10263	0.83 (0.69 - 1.00)	0.0468024		480	10263	0.89 (0.78 - 1.02)	0.0823889	0.103827	0.876
hypermutated	total folate	CHD4	158	10263	0.78 (0.63 - 0.97)	0.0283734		544	10263	0.90 (0.80 - 1.02)	0.0852068	0.106425	0.876
hypermutated	total folate	POLE	185	10263	0.99 (0.8 - 1.23)	0.928516		517	10263	0.83 (0.74 - 0.94)	0.0032166	0.113492	0.876
hypermutated	total folate	SMAD4	82	10263	0.74 (0.54 - 1.03)	0.0766022		620	10263	0.89 (0.79 - 0.99)	0.0355122	0.133474	0.889
hypermutated	total folate	EP300	178	10263	0.75 (0.6 - 0.93)	0.0098853		524	10263	0.91 (0.80 - 1.03)	0.12319	0.144842	0.889
hypermutated	total folate	MAST2	131	10263	0.72 (0.57 - 0.93)	0.0101777		571	10263	0.91 (0.81 - 1.02)	0.109042	0.153064	0.889
hypermutated	total folate	ASXL1	117	10263	0.71 (0.55 - 0.92)	0.0102121		585	10263	0.90 (0.80 - 1.02)	0.0941658	0.168424	0.889
hypermutated	total folate	ATM	188	10263	0.89 (0.72 - 1.11)	0.29965		514	10263	0.86 (0.76 - 0.97)	0.0171343	0.182574	0.889
hypermutated	total folate	TET2	148	10263	0.80 (0.63 - 1.01)	0.0603957		554	10263	0.89 (0.79 - 1.00)	0.0518237	0.205621	0.889
hypermutated	total folate	PTEN_NM_000314_non_silent	119	10263	1.12 (0.87 - 1.45)	0.372246		583	10263	0.83 (0.73 - 0.93)	0.0016047	0.209419	0.889
hypermutated	total folate	GNAS	194	10263	0.83 (0.67 - 1.01)	0.0612962		508	10263	0.89 (0.78 - 1.01)	0.0619952	0.226232	0.893
hypermutated	total folate	FHOD3	133	10263	0.99 (0.78 - 1.25)	0.936386		255	10263	0.91 (0.76 - 1.08)	0.275057	0.23277	0.893
hypermutated	total folate	ARID1B	146	10263	0.89 (0.71 - 1.12)	0.318745		556	10263	0.87 (0.77 - 0.98)	0.0182026	0.259451	0.899
hypermutated	total folate	MUC4	181	10263	0.79 (0.64 - 0.97)	0.0238766		521	10263	0.90 (0.8 - 1.02)	0.0953345	0.260199	0.899
hypermutated	total folate	SALL4	162	10263	0.83 (0.66 - 1.03)	0.0920214		540	10263	0.88 (0.78 - 1.00)	0.0445763	0.297038	0.948
hypermutated	total folate	LIMCH1	162	10263	0.83 (0.66 - 1.05)	0.120922		540	10263	0.88 (0.78 - 0.99)	0.0354643	0.302373	0.948
hypermutated	total folate	CASP8	173	10263	0.77 (0.62 - 0.96)	0.0192387		529	10263	0.90 (0.80 - 1.02)	0.0891737	0.307745	0.951
hypermutated	total folate	ACVR2A	101	10263	0.82 (0.61 - 1.11)	0.198213		601	10263	0.88 (0.78 - 0.98)	0.0240581	0.314844	0.956
hypermutated	total folate	MXRA5	198	10263	0.92 (0.76 - 1.12)	0.416494		504	10263	0.85 (0.75 - 0.96)	0.0113958	0.325207	0.956
hypermutated	total folate	MECOM	121	10263	0.81 (0.63 - 1.04)	0.0946201		267	10263	1.00 (0.85 - 1.19)	0.968685	0.359322	0.956
hypermutated	total folate	DPYD	127	10263	0.79 (0.61 - 1.03)	0.0791707		575	10263	0.89 (0.79 - 1.00)	0.0418644	0.366307	0.956
hypermutated	total folate	KIF1A	186	10263	1.02 (0.83 - 1.25)	0.879537		516	10263	0.82 (0.73 - 0.93)	0.0022799	0.37641	0.956
hypermutated	total folate	TRPS1	92	10263	0.80 (0.59 - 1.07)	0.129701		296	10263	0.99 (0.84 - 1.16)	0.853894	0.376555	0.956
hypermutated	total folate	BMPR2	355	10263	0.84 (0.72 - 0.97)	0.0213911		347	10263	0.90 (0.78 - 1.05)	0.18105	0.384341	0.956
hypermutated	total folate	KMT2D	381	10263	0.86 (0.75 - 1.00)	0.0527468		321	10263	0.88 (0.75 - 1.02)	0.0858154	0.394798	0.956
hypermutated	total folate	DAPK1	149	10263	1.04 (0.82 - 1.31)	0.770337		553	10263	0.83 (0.74 - 0.94)	0.0026775	0.397839	0.956
hypermutated	total folate	FAT1	264	10263	0.93 (0.78 - 1.11)	0.415216		438	10263	0.84 (0.74 - 0.96)	0.0090092	0.421098	0.974
hypermutated	total folate	CUX1	201	10263	1.03 (0.85 - 1.24)	0.791476		501	10263	0.81 (0.71 - 0.92)	0.0014253	0.425256	0.974
hypermutated	total folate	ZFP36L2	122	10263	0.78 (0.61 - 1.00)	0.0527108		580	10263	0.89 (0.79 - 1.00)	0.0529041	0.435095	0.974
hypermutated	total folate	RGS12	144	10263	0.83 (0.66 - 1.04)	0.110721		558	10263	0.88 (0.78 - 0.99)	0.0385351	0.44938	0.978
hypermutated	total folate	ZBTB20	110	10263	0.80 (0.61 - 1.04)	0.0999043		278	10263	1.00 (0.85 - 1.18)	0.987358	0.470531	0.981
hypermutated	total folate	POLD1	198	10263	0.86 (0.71 - 1.05)	0.145546		504	10263	0.87 (0.77 - 0.99)	0.0341652	0.481035	0.986
hypermutated	total folate	TP53_NM_000546_non_silent	209	10263	0.82 (0.68 - 0.99)	0.0395696		493	10263	0.90 (0.79 - 1.02)	0.0949685	0.494996	0.986
hypermutated	total folate	POLQ	77	10263	0.75 (0.54 - 1.03)	0.0718999		311	10263	0.99 (0.85 - 1.16)	0.924882	0.498892	0.986
hypermutated	total folate	PCDHA3	134	10263	1.03 (0.8 - 1.34)	0.79827		568	10263	0.84 (0.75 - 0.95)	0.0039282	0.502437	0.986
hypermutated	total folate	AMER1	124	10263	1.01 (0.79 - 1.29)	0.955471		578	10263	0.84 (0.75 - 0.95)	0.0052346	0.507117	0.986
hypermutated	total folate	TCHH	168	10263	0.85 (0.69 - 1.06)	0.154421		534	10263	0.88 (0.78 - 0.99)	0.0322368	0.54113	0.995
hypermutated	total folate	DYNC1H1	265	10263	0.85 (0.71 - 1.01)	0.0708973		437	10263	0.88 (0.77 - 1.00)	0.0540533	0.568609	0.995
hypermutated	total folate	DISP3	81	10263	0.91 (0.65 - 1.27)	0.575681		233	10263	0.76 (0.63 - 0.92)	0.003812	0.584076	0.995
hypermutated	total folate	TCERG1	83	10263	0.87 (0.64 - 1.18)	0.377772		305	10263	0.96 (0.81 - 1.12)	0.57425	0.612094	0.995
hypermutated	total folate	TAF1L	166	10263	0.99 (0.79 - 1.24)	0.937522		536	10263	0.84 (0.74 - 0.95)	0.0044611	0.612488	0.995
hypermutated	total folate	ALK	159	10263	0.91 (0.72 - 1.14)	0.392619		543	10263	0.86 (0.76 - 0.97)	0.0140321	0.623982	0.995
hypermutated	total folate	TET1	132	10263	0.94 (0.73 - 1.21)	0.628859		570	10263	0.85 (0.76 - 0.96)	0.008504	0.630474	0.995
hypermutated	total folate	PIK3CA_NM_006218_nonsynonymous_SNV	224	10263	0.93 (0.77 - 1.12)	0.42892		478	10263	0.84 (0.74 - 0.96)	0.009896	0.633879	0.995
hypermutated	total folate	ATG2A	154	10263	0.79 (0.63 - 0.98)	0.0350048		548	10263	0.90 (0.79 - 1.01)	0.0716264	0.656155	0.995
hypermutated	total folate	DCC	147	10263	0.91 (0.72 - 1.15)	0.419103		555	10263	0.86 (0.76 - 0.97)	0.0135375	0.656752	0.995
hypermutated	total folate	BCL9	154	10263	0.99 (0.78 - 1.27)	0.961684		548	10263	0.84 (0.75 - 0.95)	0.0049164	0.714567	0.995
hypermutated	total folate	SYNE1	413	10263	0.85 (0.74 - 0.98)	0.0218143		289	10263	0.90 (0.77 - 1.05)	0.190376	0.717587	0.995
hypermutated	total folate	ZNRF3	257	10263	0.94 (0.80 - 1.12)	0.485661		445	10263	0.83 (0.72 - 0.95)	0.0062415	0.729425	0.995
hypermutated	total folate	SCN5A	168	10263	0.86 (0.69 - 1.06)	0.158368		534	10263	0.87 (0.77 - 0.99)	0.0316917	0.737602	0.995
hypermutated	total folate	TCF7L2	96	10263	0.78 (0.58 - 1.06)	0.117994		606	10263	0.88 (0.79 - 0.99)	0.0306858	0.740647	0.995
hypermutated	total folate	TGFBR2	129	10263	0.93 (0.74 - 1.18)	0.567506		573	10263	0.86 (0.76 - 0.96)	0.0104119	0.7478	0.995
hypermutated	total folate	ERBB3	111	10263	0.88 (0.66 - 1.16)	0.353428		591	10263	0.87 (0.77 - 0.97)	0.0159773	0.75081	0.995
hypermutated	total folate	KMT2C	216	10263	0.89 (0.73 - 1.08)	0.232469		486	10263	0.86 (0.76 - 0.98)	0.0217754	0.752859	0.995
hypermutated	total folate	SMARCA4	195	10263	0.86 (0.71 - 1.05)	0.130243		507	10263	0.87 (0.77 - 0.99)	0.0358127	0.757126	0.995
hypermutated	total folate	USP9X	150	10263	0.90 (0.72 - 1.13)	0.36216		552	10263	0.86 (0.76 - 0.97)	0.0161373	0.762051	0.995
hypermutated	total folate	BIRC6	214	10263	0.99 (0.81 - 1.21)	0.921638		488	10263	0.83 (0.73 - 0.94)	0.0032736	0.762379	0.995
hypermutated	total folate	ZFHX3	284	10263	0.79 (0.67 - 0.94)	0.006736		418	10263	0.92 (0.81 - 1.06)	0.25923	0.776821	0.995
hypermutated	total folate	KRAS_NM_033360_Oncogenic_known.EM.TS.combined	97	10263	0.85 (0.62 - 1.17)	0.323213		605	10263	0.87 (0.78 - 0.97)	0.0155154	0.781915	0.995
hypermutated	total folate	KRAS_NM_033360_Oncogenic_known	94	10263	0.8 (0.58 - 1.12)	0.196906		608	10263	0.87 (0.78 - 0.98)	0.0193911	0.787715	0.995
hypermutated	total folate	B2M	190	10263	0.95 (0.78 - 1.16)	0.608193		512	10263	0.84 (0.74 - 0.96)	0.0076528	0.802713	0.995
hypermutated	total folate	SETD2	152	10263	0.93 (0.73 - 1.18)	0.541769		550	10263	0.86 (0.76 - 0.96)	0.0102294	0.805743	0.995
hypermutated	total folate	PLEKHA6	129	10263	0.89 (0.7 - 1.14)	0.350474		259	10263	0.96 (0.81 - 1.14)	0.64772	0.809777	0.995
hypermutated	total folate	HCN1	141	10263	0.92 (0.73 - 1.16)	0.494208		561	10263	0.86 (0.76 - 0.97)	0.0129431	0.81906	0.995
hypermutated	total folate	BRAF_NM_004333_V600	328	10263	0.87 (0.75 - 1.01)	0.0693173		374	10263	0.86 (0.74 - 1.00)	0.0464566	0.837316	0.995
hypermutated	total folate	ZDHHC8	104	10263	0.86 (0.65 - 1.14)	0.299473		284	10263	0.96 (0.82 - 1.13)	0.649844	0.858079	0.995
hypermutated	total folate	RNF43_NM_001305544_truncating	408	10263	0.88 (0.77 - 1.01)	0.0657256		294	10263	0.85 (0.72 - 1.00)	0.0542832	0.872767	0.995
hypermutated	total folate	MYH9	173	10263	0.87 (0.7 - 1.08)	0.199123		529	10263	0.87 (0.77 - 0.98)	0.0263896	0.875097	0.995
hypermutated	total folate	NRG1	169	10263	0.91 (0.73 - 1.12)	0.36614		533	10263	0.86 (0.76 - 0.97)	0.0150336	0.878472	0.995
hypermutated	total folate	SOX9	184	10263	0.86 (0.70 - 1.04)	0.115262		518	10263	0.88 (0.77 - 0.99)	0.039572	0.887918	0.995
hypermutated	total folate	TET3	164	10263	0.87 (0.70 - 1.09)	0.214489		538	10263	0.87 (0.77 - 0.98)	0.0255719	0.893412	0.995
hypermutated	total folate	EP400	223	10263	0.96 (0.79 - 1.15)	0.635799		479	10263	0.83 (0.73 - 0.95)	0.005556	0.894953	0.995
hypermutated	total folate	ERBB2	100	10263	0.95 (0.72 - 1.26)	0.729729		602	10263	0.86 (0.76 - 0.96)	0.0094938	0.919668	0.995
hypermutated	total folate	BRAF_NM_004333_V600.EM.TS.combined	358	10263	0.87 (0.75 - 1.00)	0.0531465		344	10263	0.85 (0.72 - 1.00)	0.0462321	0.921369	0.995
hypermutated	total folate	MTOR	85	10263	0.90 (0.67 - 1.20)	0.457778		303	10263	0.95 (0.81 - 1.12)	0.553884	0.945981	0.997
hypermutated	total folate	DCHS1	277	10263	0.86 (0.73 - 1.02)	0.0907206		425	10263	0.88 (0.77 - 1.00)	0.0539731	0.955576	0.997
hypermutated	total folate	CHD1	78	10263	0.89 (0.66 - 1.20)	0.451936		310	10263	0.95 (0.81 - 1.12)	0.537689	0.958502	0.997
hypermutated	total folate	PCDH10	252	10263	0.85 (0.72 - 1.02)	0.0762016		450	10263	0.88 (0.77 - 1.01)	0.0633094	0.978553	0.999
hypermutated	total folate	APC_NM_000038_truncated_first1600AA	181	10263	0.84 (0.67 - 1.07)	0.151014		521	10263	0.86 (0.76 - 0.97)	0.0154518	0.980309	0.999
hypermutated	total folate	KMT2B	342	10263	0.89 (0.76 - 1.03)	0.121809		360	10263	0.86 (0.74 - 1.00)	0.0426405	0.998884	0.999
*P for heterogeneity was determined in case only analysis comparing mutated cases to non-mutated cases. The results are sorted from lowest to highest P-value. Bold is nominally significant (P<0.05)
†Benjamini-Hochberg correction applied to P for heterogeneity (Q-value)

## Sheet: Table S5
Supplementary Table 5: Associations between dietary folate and colorectal cancer risk according to mutations in specific genes in non-hypermutated tumors
Set	Variable	Outcome	Mutated cases vs. Controls					Non-mutated cases vs. Controls				P for heterogeneity*	BH corrected P-value†
			Cases	Controls	OR (95%CI)	P-value		Cases	Controls	OR (95%CI)	P-value
non-hypermutated	dietary folate	SOX9	318	9388	0.91 (0.76-1.10)	0.331542		2380	9388	1.02 (0.94- 1.09)	0.70389	0.0740086	0.876
non-hypermutated	dietary folate	BRAF_NM_004333_V600.EM.TS.combined	203	9388	1.36 (1.10-1.69)	0.0045542		2495	9388	0.97 (0.90- 1.05)	0.449382	0.146299	0.889
non-hypermutated	dietary folate	BRAF_NM_004333_V600	144	9388	1.46 (1.15-1.86)	0.0019235		2554	9388	0.98 (0.91- 1.05)	0.498064	0.152404	0.889
non-hypermutated	dietary folate	FBXW7	338	9388	0.91 (0.76-1.09)	0.323165		2360	9388	1.01 (0.94- 1.09)	0.706844	0.196356	0.889
non-hypermutated	dietary folate	SYNE1	392	9388	1.07 (0.91-1.26)	0.442852		2306	9388	0.99 (0.92- 1.07)	0.816697	0.246568	0.893
non-hypermutated	dietary folate	PIK3CA_NM_006218_nonsynonymous_SNV	384	9388	0.99 (0.84-1.17)	0.90579		2314	9388	1.00 (0.93- 1.08)	0.91491	0.357251	0.956
non-hypermutated	dietary folate	KRAS_NM_033360_Oncogenic_known	1099	9388	1.01 (0.91-1.13)	0.79306		1599	9388	0.99 (0.91- 1.08)	0.8799	0.493515	0.986
non-hypermutated	dietary folate	TP53_NM_000546_non_silent	1581	9388	1.03 (0.94-1.13)	0.485666		1117	9388	0.96 (0.87- 1.07)	0.46264	0.628146	0.995
non-hypermutated	dietary folate	APC_NM_000038_truncated_first1600AA	1751	9388	0.99 (0.91-1.08)	0.785885		947	9388	1.03 (0.92- 1.14)	0.648091	0.725032	0.995
non-hypermutated	dietary folate	CSMD1	150	9388	1.08 (0.84-1.39)	0.558619		1539	9388	1.04 (0.95- 1.13)	0.450626	0.76581	0.995
non-hypermutated	dietary folate	RYR1	266	9388	1.05 (0.86-1.28)	0.650751		2432	9388	1.00 (0.93- 1.07)	0.935955	0.904455	0.995
non-hypermutated	dietary folate	KRAS_NM_033360_Oncogenic_known.EM.TS.combined	1149	9388	0.99 (0.90- -1.1)	0.884624		1549	9388	1.01 (0.92- 1.10)	0.847744	0.917093	0.995
*P for heterogeneity was determined in case only analysis comparing mutated cases to non-mutated cases. The results are sorted from lowest to highest P-value. Bold is nominally significant (P<0.05)
†Benjamini-Hochberg correction applied to P for heterogeneity (Q-value)

## Sheet: Table S6
Supplementary Table 6: Associations between supplemental folic acid and colorectal cancer risk according to mutations in specific genes in non-hypermutated tumors
Set	Variable	Outcome	Mutated cases vs. Controls					Non-mutated cases vs. Controls				P for heterogeneity*	BH corrected P-value†
			Cases	Controls	OR (95%CI)	P-value		Cases	Controls	OR (95%CI)	P-value
non-hypermutated	supplemental folic acid	RYR1	258	8970	0.66 (0.50 - 0.87)	0.0033338		2476	8970	0.84 (0.76- 0.94)	0.0011857	0.116026	0.876
non-hypermutated	supplemental folic acid	TP53_NM_000546_non_silent	1601	8970	0.90 (0.80 - 1.02)	0.0854941		1133	8970	0.73 (0.64- 0.84)	1.11e-05	0.197735	0.889
non-hypermutated	supplemental folic acid	KRAS_NM_033360_Oncogenic_known	1060	8970	0.77 (0.66 - 0.88)	0.0002578		1674	8970	0.86 (0.77- 0.97)	0.0161926	0.243441	0.893
non-hypermutated	supplemental folic acid	KRAS_NM_033360_Oncogenic_known.EM.TS.combined	1111	8970	0.77 (0.67 - 0.89)	0.0003138		1623	8970	0.86 (0.76- 0.97)	0.0152526	0.303831	0.948
non-hypermutated	supplemental folic acid	CSMD1	118	8970	0.99 (0.63 - 1.57)	0.972119		1171	8970	0.76 (0.65- 0.90)	0.0011647	0.325084	0.956
non-hypermutated	supplemental folic acid	SYNE1	370	8970	0.83 (0.66 - 1.05)	0.111872		2364	8970	0.82 (0.74- 0.91)	0.0002405	0.45691	0.981
non-hypermutated	supplemental folic acid	APC_NM_000038_truncated_first1600AA	1729	8970	0.80 (0.71 - 0.90)	0.000202		1005	8970	0.87 (0.75- 1.00)	0.053028	0.521138	0.986
non-hypermutated	supplemental folic acid	BRAF_NM_004333_V600	150	8970	0.92 (0.64 - 1.33)	0.661652		2584	8970	0.82 (0.74- 0.91)	0.0001005	0.746475	0.995
non-hypermutated	supplemental folic acid	SOX9	279	8970	0.83 (0.64 - 1.08)	0.171558		2455	8970	0.82 (0.74- 0.91)	0.0002068	0.852775	0.995
non-hypermutated	supplemental folic acid	FBXW7	321	8970	0.80 (0.63 - 1.03)	0.0857143		2413	8970	0.83 (0.75- 0.92)	0.0003083	0.899077	0.995
non-hypermutated	supplemental folic acid	PIK3CA_NM_006218_nonsynonymous_SNV	363	8970	0.80 (0.64 - 1.02)	0.0676639		2371	8970	0.83 (0.75- 0.92)	0.0003647	0.951182	0.997
non-hypermutated	supplemental folic acid	BRAF_NM_004333_V600.EM.TS.combined	230	8970	0.92 (0.69 - 1.23)	0.557315		2504	8970	0.82 (0.74- 0.90)	9.83e-05	0.999399	0.999
*P for heterogeneity was determined in case only analysis comparing mutated cases to non-mutated cases. The results are sorted from lowest to highest P-value. Bold is nominally significant (P<0.05)
†Benjamini-Hochberg correction applied to P for heterogeneity (Q-value)

## Sheet: Table S7
Supplementary Table 7: Associations between total folate and colorectal cancer risk according to mutations in specific genes in non-hypermutated tumors
Set	Variable	Outcome	Mutated cases vs. Controls					Non-mutated cases vs. Controls				P for heterogeneity*	BH corrected P-value†
			Cases	Controls	OR (95%CI)	P-value		Cases	Controls	OR (95%CI)	P-value
non-hypermutated	total folate	CSMD1	179	10263	1.11 (0.88 - 1.40)	0.367811		1764	10263	0.90 (0.83 - 0.97)	0.0080143	0.109376	0.876
non-hypermutated	total folate	BRAF_NM_004333_V600	173	10263	1.00 (0.81 - 1.23)	0.997364		3011	10263	0.91 (0.85 - 0.97)	0.0032577	0.199	0.876
non-hypermutated	total folate	RYR1	309	10263	0.77 (0.64 - 0.92)	0.0037463		2875	10263	0.93 (0.87 - 1.00)	0.0340026	0.216	0.876
non-hypermutated	total folate	BRAF_NM_004333_V600.EM.TS.combined	246	10263	0.97 (0.81 - 1.17)	0.763882		2938	10263	0.91 (0.85 - 0.97)	0.0035872	0.342	0.876
non-hypermutated	total folate	PIK3CA_NM_006218_nonsynonymous_SNV	435	10263	0.87 (0.75 - 1.01)	0.0626756		2749	10263	0.92 (0.86 - 0.99)	0.017947	0.412	0.876
non-hypermutated	total folate	APC_NM_000038_truncated_first1600AA	2048	10263	0.91 (0.84 - 0.98)	0.0116724		1136	10263	0.93 (0.85 - 1.02)	0.109501	0.434	0.876
non-hypermutated	total folate	FBXW7	387	10263	0.81 (0.69 - 0.95)	0.0084666		2797	10263	0.93 (0.87 - 0.99)	0.0322642	0.442	0.876
non-hypermutated	total folate	SYNE1	466	10263	0.94 (0.81 - 1.08)	0.368578		2718	10263	0.91 (0.85 - 0.97)	0.0063583	0.592	0.876
non-hypermutated	total folate	TP53_NM_000546_non_silent	1882	10263	0.94 (0.87 - 1.02)	0.134091		1302	10263	0.88 (0.81 - 0.96)	0.0046391	0.634	0.876
non-hypermutated	total folate	KRAS_NM_033360_Oncogenic_known.EM.TS.combined	1329	10263	0.90 (0.83 - 0.99)	0.0245759		1855	10263	0.92 (0.86 - 1.00)	0.0445291	0.713	0.876
non-hypermutated	total folate	SOX9	354	10263	0.91 (0.77 - 1.07)	0.236515		2830	10263	0.92 (0.86 - 0.98)	0.0089067	0.792	0.876
non-hypermutated	total folate	KRAS_NM_033360_Oncogenic_known	1269	10263	0.90 (0.82 - 0.99)	0.0276627		1915	10263	0.92 (0.86 - 1.00)	0.0394936	0.856	0.876
*P for heterogeneity was determined in case only analysis comparing mutated cases to non-mutated cases. The results are sorted from lowest to highest P-value. Bold is nominally significant (P<0.05)
†Benjamini-Hochberg correction applied to P for heterogeneity (Q-value)

## Sheet: Table S8
Supplementary Table 8: Associations between folate variables and colorectal cancer risk according to mutation burden of the tumors
	OR (95%CI)	P for heterogeneity
Dietary folate
Hypermutated tumours	0.99 (0.93 - 1.05)	0.815
Non-hypermutated tumours	1.00 (0.97 - 1.03)
Supplemental folic acid
Hypermutated tumours	1.00 (0.91 - 1.09)	0.193
Non-hypermutated tumours	0.94 (0.90 - 0.98)
Total folate
Hypermutated tumours	1.00 (0.95 - 1.05)	0.499
Non-hypermutated tumours	0.98 (0.95 - 1.01)
